# Supplementary material for: Torsion-Induced Traumatic Optic Neuropathy (TITON): A Physiologically Relevant Animal Model of Traumatic Optic Neuropathy
Source: bioRxiv. 2025 Jan 8:2024.10.08.617086. Originally published 2024 Oct 11. Preprint. [Version 2] doi: 10.1101/2024.10.08.617086 (PMC11482786; doi:10.1101/2024.10.08.617086)
Supplement: Supplement 1 — S1 File. Data tables. Data tables required to reproduce all statistical analyses. Each row denotes the independent variable. Each column represents data from a single animal. [file media-1.zip]

Archive with 1 entries (1 files):
- Data Tables.xlsx
