# Supplementary material for: Torsion-Induced Traumatic Optic Neuropathy (TITON): A Physiologically Relevant Animal Model of Traumatic Optic Neuropathy
Source: bioRxiv. 2025 Jan 8:2024.10.08.617086. Originally published 2024 Oct 11. Preprint. [Version 2] doi: 10.1101/2024.10.08.617086 (PMC11482786; doi:10.1101/2024.10.08.617086)
Supplement: Supplement 1 — S1 File. Data tables. Data tables required to reproduce all statistical analyses. Each row denotes the independent variable. Each column represents data from a single animal. [file media-1.zip › Data Tables.xlsx]

## Sheet: Pilot VEPs
		Negative Control			Positive Control			Low-Level Rotation				Medium-Level Rotation								High-Level Rotation
Theta (deg)		0	0	0	13.23	13.23	13.23	18.72	20.52	25.47	27.18	36.9	31.86	38.61	34.11	34.92	38.07	36.72	42.93	36	36	36.63	41.94	36.99	36.99	38.79	37.98	46.89	43.56
Omega (deg/s)		0	0	0	737.705	737.705	737.705	1475.4	1475.4	2582	2582	1844.3	2213.1	1844.3	2213.1	2213.1	2213.1	2582	2213.1	2950.8	2950.8	2950.8	2582	2950.8	2950.8	2950.8	3319.7	2950.8	3319.7
Amplitude (mV)	Baseline	0.33166	0.62	0.24	0.463	0.437	0.34833	0.42	0.367	0.293	0.382	0.455	0.515	0.45333	0.34833	0.23	0.50333	0.31666	0.38166	0.30833	0.48	0.42	0.22833	0.335	0.38666	0.22	0.25	0.25666	0.38666
	D0	0.33333	0.52	0.23	0.26	0.387	0.38333	0.32	0.38	0.235	0.212	0.25333	0.36	0.275	0.12666	0.13333	0.56666	0.24166	0.13	0.23	0.22833	0.23366	0.14666	0.13833	0.21	0.155	0.15833	0.075	0.25333
	D7	0.45666	0.56333	0.18166	0.49	0.387	0.26166	0.305	0.24	0.275	0.403	0.36	0.61333	0.485	0.325	0.235	0.34333	0.31	0.31	0.275	0.586	0.29666	0.12833	0.34666	0.42	0.38666	0.26833	0.62333	0.455
Latency (ms)	Baseline	78.3333	62.6666	52.5	75	76.7	65.8333	65.8	73.3	68.3	64.2	61.8333	72	69.25	56.8333	70	66.6666	70	76.6666	67	60.6666	57.6666	71	63.6666	67.3333	49	66.6666	55	61.6666
	D0	74	65.6666	56.5	75	100.8	55	72.5	75.8	80.8	70	56	71.0833	50.8333	66	70	60.8333	70	76.6666	52	58.1666	22.3333	34.8333	49.8333	49.8333	46.6666	50	27.3333	51.3333
	D7	80.6666	63.3333	55.6666	72.5	75	63.3333	76.7	92.5	69.2	64.2	61.8333	72.75	62.1666	75.8333	75.8333	64.1666	73	73.3333	65	67.3333	46.6666	53.3333	60	64.1666	59.8333	74.1666	70	55.1666
Normalized Differences Relative to Baseline
Amplitude (-)	D0	0.00503528	-0.16129	-0.0416667	-0.438445	-0.114416	0.100479	-0.238095	0.0354223	-0.197952	-0.445026	-0.443231	-0.300971	-0.393378	-0.636379	-0.420304	0.125822	-0.236847	-0.659383	-0.254046	-0.524312	-0.443667	-0.357684	-0.587075	-0.456887	-0.295455	-0.36668	-0.707785	-0.344825
	D7	0.376892	-0.0914032	-0.243083	0.0583153	-0.114416	-0.248816	-0.27381	-0.346049	-0.0614334	0.0549738	-0.208791	0.190932	0.0698608	-0.0669767	0.0217391	-0.317883	-0.021032	-0.187759	-0.108098	0.220833	-0.293667	-0.437963	0.034806	0.0862256	0.757545	0.07332	1.42862	0.176744
Latency (-)	D0	-0.0553187	0.0478724	0.0761905	0	0.314211	-0.164557	0.101824	0.0341064	0.183016	0.0903427	-0.0943391	-0.0127319	-0.265945	0.161291	0	-0.0874996	0	0	-0.223881	-0.0412088	-0.612717	-0.50939	-0.217277	-0.259901	-0.0476204	-0.249999	-0.503031	-0.167567
	D7	0.0297868	0.0106388	0.0603162	-0.0333333	-0.0221643	-0.0379747	0.165653	0.261937	0.0131772	0	0	0.0104167	-0.102287	0.334311	0.0833329	-0.0375	0.0428571	-0.0434779	-0.0298507	0.109891	-0.190752	-0.248827	-0.0575906	-0.0470302	0.221088	0.1125	0.272727	-0.105406

## Sheet: awave Amp
	Sham							Injured
OD Baseline	5.799	4.32	6.145	3.463	3.828	4.702	3.337	2.309	6.982	5.973	6.48	6.816	4.394	5.922	3.506	3.086	2.796	3.57	2.512	4.857	4.835	4.402	6.552	3.479	3.188	4.209	3.047	3.294	3.02	3.358	4.309	4.872	3.632	5.202	2.789	2.591	4.642	3.061
OS Baseline	5.905	3.459	5.25	3.586	3.684	5.55	3.298	2.468	6.778	5.538	5.794	3.534	3.144	6.422	2.491	3.102	2.928	3.235	2.74	4.103	3.856	5.392	4.53	3.876	3.352	3.653	2.951	3.468	3.095	3.67	4.249	5.145	4.123	4.638	2.496	3.191	5.586	4.482
OD D1		4.247	5.42	3.767	5.25	5.411	4.147	4.23	5.535	3.474	6.422	7.108	4.208	4.106			3.94	4.962	3.843	5.566		4.537	3.082		4.08	3.539	4.103	3.927		4.662		2.002	6.084	5.983	4.251	4.472	2.989	4.738
OS D1		5.223	4.714	4.459	5.776	5.336	3.683	3.199	5.527	4.056	7.946	6.865	4.694	3.691			3.78	4.726	4.751	5.099		5.671	3.468		6.204	4.824	4.322	4.642		4.123		2.321	6.361	6.012	5.646	5.42	3.33	6.831
OD D7		3.381	4.026	3.624	6.123			5.385	5.226	5.707	10.38	8.959	5.365	4.505			5.115	5.158	4.387	5.304	5.632	5.168
OS D7		3.864	4.875	3.307	6.029			4.447	3.618	6.631	6.728	8.857	4.989	5.41			5.334	5.393	4.847	5.079	4.889	4.878

## Sheet: bwave Amp
	Sham							Injured
OD Baseline	107.2	101.3	123.8	144.2	126.6	82.04	93.01	90.72	94.52	105	100.1	93.95	106.4	120.4	94.16	95.52	121.7	116.5	139.9	172.3	157.6	119.2	95.66	83.67	134.7	100	63.41	103.6	81.8	84.04	94.42	116.2	105.4	73.2	128	88.54	121.4	168.8
OS Baseline	90.83	102.5	123.3	135	120.8	83.37	94.92	91.87	94.91	95	96.84	99.11	101.4	120.9	93.54	95.18	123.7	111.2	143.7	169.3	125.2	120.7	96.97	81.52	102.5	103.6	64.72	100.2	86.75	89.55	87.98	116	106.2	79.67	129.8	90.24	105.9	174.4
OD D1		69.92	81.9	96.69	78.67	71.09	100.6	74.84	52.47	59.67	69.5	108.5	98.11	107.7			69.79	137.5	156.5	111.6		94.03	77.74		114.1	97.12	43.97	75.97		55.23		56.76	97.17	107.7	135.6	77.86	100.8	86.17
OS D1		73.38	63.59	97.89	76.68	70.84	109.9	60.17	87.93	74.28	76.17	83.06	126.9	103			130.9	101.5	151	91.05		110.1	118.2		116.4	114.1	84.71	72.85		54.61		57.74	77.48	125.2	141.9	98.72	100.6	80.22
OD D7		93.16	117.78	145.6	173.9			180.6	109.6	87.39	113.7	117.7	82.04	102.4			66.17	108.3	172.2	147.3	120.7	130.2
OS D7		90.26	114.6	133.1	150.1			110.7	93.42	90.74	128.7	168.5	95.14	106.5			120.5	161.3	105.5	159.6	128.5	136.3

## Sheet: Flickerwave Amp
	Sham							Injured
OD Baseline	20.05	12.3	22.82	19.15	27.97	15.24	13.95	18.52	12.56	19.14	26.05	28.61	21.91	16.14	18.58	19.87	16.97	19.07	13.28	24.63	22.53	28.43	15.39	14.71	22.82	16.59	15.95	14.37	15.21	15.15	16.27	21.21	15.07	21.04	16.68	17.33	18.76	17.24
OS Baseline	20.83	12.83	17.23	17.93	26.42	16.42	15.93	17.21	13.98	10.62	13.38	22.25	14.69	19.04	17.73	18.97	16.61	18.57	13.57	26.23	20.01	26.64	15.45	13.57	21.74	17.35	16.68	14.75	14.96	15.02	17.53	22.85	17.63	21.68		19.64	18.21	20.6
OD D1		22.55		18.37	21.82	19.81	17.57	19.07	19.79	11.89		18.48	17.47	22.07	16.94		18.94	24.48	24.61	23.77		19.79	16.94		20.06	15.01	14.04	17.83		13		13.38	16.04	24.22	20.45	19.86	20.33	15.72
OS D1		29.17		18.71	20.59	17.66	14.08	18.64	16.92	12.78		28.05	26.6	19.3	16.25		19.71	18.53	21.18	21.53		23.69	16.25		21.3	15.59	14.32	17.44		15.61		14.06	17.95	26.21	23.46	22.04	22.71	16.34
OD D7		12.73	18.15	24.62	42.62			35.84	23	21.89	22.17	30.09	27.16	15.09			17.43	17.11	21.9	30.96	24.31	23.05
OS D7		14.8	18.2	23.96	30.84			24.06	16.3	17.8	24.9	28.18	26.11	16.09			17.23	18.89	18.01	35.19	23.75	26.36

## Sheet: PhNR1wave Amp
	Sham							Injured
OD Baseline	34.77	29.11	31.88	23.96	27.2	25.48	25.55	27.16	28.44	34.71	33.7	40.6	36.72	25.47	21.8	20.23	32.96	30.49	33.45	35.11	24.89	23.5	22.13	20.12	23.49	26.24	19.03	20.2	20.54	24.92	25.93	30.29	25.33	27.44	26.16	20.38	22.73	28.64
OS Baseline	38.39	25.12	34.2	25.3	27.26	24.52	24.95	24.14	25.58	30.69	30.18	44.26	33.2	25.42	20.07	18.79	31.85	33.02	34.11	38.16	25.46	23.81	23.14	20.12	26.03	25.02	20.23	20.62	20.23	23.95	23.52	29.99	28.14	27.21	24.04	21.13	22.42	31.69
OD D1		23.89		23.45	22.84	35.54	24.31	33.77	22.96	23.65	19.38	28.9	29.39	22.21			21.33	29.97	29.14	24.63		25.48	17.07		26.16	20.5	19.42	19.52		12.42		13.95	22.91	28.24	32.81	27.4	25.33	21.5
OS D1		33.7		21.13	19.62	30.68	29.62	33.73	34.17	39.3	39.23	31.63	37.53	20.12			30.08	27.62	30.62	23.1		27.01	24.65		29.45	26.76	28.54	33.04		63.68		19.36	23.56	32.52	34.11	27.34	27.54	27.82
OD D7		29.88	42.76	28.84	33.88			50.3	33.7	33.89	29.16	56.24	38.21	30.69			27.97	34.72	44.27	31.43	23.31	26.35
OS D7		32.19	43.76	24.22	32.2			34.37	32.19	36.78	35.22	64.04	41.12	30.66			39.38	42.34	34.71	33.11	25.05	30.68

## Sheet: PhNR2wave Amp
	Sham							Injured
RE Baseline	28.7	29.75	39.62	24.14	33.11	20.52	20.19	28.67	30.43	28.29	26.66	38.23	32.18	24.56	24.89	20.75	29.21	32.46	33.82	46.38	27.36	27.32	25.15	20.12	23.86	20.58	20.84	22.15	21.19	19.7	25.33	25.64	27.16	29.17	22.01	22.78	30.18	27.86
LE Baseline	29.31	25.15	38.12	25.15	34.48	20.81	22.64	23.5	31.19	25.15	25.65	42.76	29.69	25.37	25.15	19.11	28.67	34.01	32.42	48.5	25.8	30.47	28.21	20.7	22.03	22.19	20.84	22.43	21.02	20.18	23	26.6	29.68	28.3	24.72	22.66	29.86	27.21
RE D1		23.14		23.66	22.2	24.14	26.18	15.49	24.65	17.61	18.87	28.17	35.28	24.65			26.55	30.9	32.03	28.48		22.23	19.11		23.64	19.77	21.07	18.66		21.02		20.82	22.51	20.29	21.61	22.13	24.81	22.4
LE D1		28.4		20.55	20.71	25.79	23.14	18.82	27.55	37.73	37.73	34.21	37.39	19.29			37.42	29.73	29.68	22.64		28.65	26.69		23.64	26.71	26.16	22.81		27.66		19	25.33	23.11	21.84	23.14	21.61	23.59
RE D7		26.46	33.6	21.59	31.37			43.56	35.71	26.15	22.13	51.1	37.91	24.7			22.28	32.92	38.23	33.62	22.43	25.83
LE D7		30.14	36.82	19.27	30.78			33.46	30.68	26.99	30.18	57.2	38.57	28.29			42.85	38.25	30.1	36.84	27.85	28.7

## Sheet: SOPwave Amp
	Sham							Injured
OD Baseline	61.579	108.83	117.355	96.889	112.856	54.962	69.998	58.293	74.971	100.97	74.685	76.148	107.834	108.973	70.218	127.545	83.989	71.252	71.365	137.75	139.42	90.501	63.97	63.975	93.539	60.173	34.12	54.053	60.767	39.956	77.617	84.619	29.748	36.26	94.669	72.184	74.142	110.66
OS Baseline	43.574	89.369	103.892	82.371	78.102	65.92	102.684	56.924	60.077	50.422	60.835	49.477	78.205	105.16	55.042	93.335	58.195	41.648	95.498	119.336	101.726	87.843	70.423	66.656	80.48	80.346	32.83	52.953	83.726	53.372	67.909	86.563	37.487	52.812	95.727	66.231	60.071	121.942
OD D1		81.849	64.925	91.387	89.924	77.663	61.281	57.655	34.976	42.026	25.258	84.7	81.208	117.635			34.977	95.135	86.498	80.369		46.594	71.4		98.063	69.05	31.787	29.319		40.28		66.111	38.764	64.97	82.047	39.485	27.096	55.093
OS D1		66.495	40.559	68.642	68.774	59.247	59.826	49.376	52.16	45.622	21.462	42.903	71.717	87.774			58.862	63.058	82.859	91.022		63.943	161.819		119.589	100.525	62.278	28.699		39.679		63.308	28.868	84.939	92.032	69.167	38.456	46.449
OD D7		82.713	103.766	113.88	132.19			129.973	89.81	75.447	50.591	82.471	82.471	86.957			53.09	61.702	68.69	125.07	108.877	84.408
OS D7		87.88	81.684	90.609	83.772			82.956	75.78	66.398	56.059	102.873	102.873	82.211			65.428	74.102	41.75	123.059	91.572	75.055

## Sheet: VEPwave Amp
	Sham							Injured
OD Baseline	23.1	17.45	21.5	19.52	29.76	24.13	24.47	21.11	16.34	25.07	20.52	20.66	23.77	22.47	22.63	22.08	15.83	17.97	17.52	28.32	27.27	17.29	9.367	26.22	19.75	18.25	22.89	26.21	20.06	21.1	18.34	18.84	21.36	18.1	25.63	18.63	20.66	22.92
OS Baseline	23.42	17.9	24.24	18.75	28.31	13.71	21.13	20.13	15.72	17.73	22.32	18.95	19.31	18.55	21.3	19.02	15.24	20.68	19.75	29.39	25.08	20.48	9.234	26.03	13.73	17.15	23.89	28.54	20.01	18.39	19	18.85	25.56	16.42	22.83	16.26	23.43	21.08
OD D1		17.59	31.71	32.55	24.9	18.32	17.76	21.55	14	21.83	14.74	18.04	12.95	21.3			17.44	23.13	37.03	22.42		15.71	20.09		25.09	21.83	24.83	15.64		20.14		17.43	18.49	22.64	24.07	27.81	24.9	22
OS D1		22.45	37.55	31.04	25.97	18.24	19.28	19.68	8.688	16.77	18.54	17.34	18.55	19.68			13.95	17.44	23.86	21.44		15.54	20.06		25.26	21.59	28.88	14.01		18.74		19.02	20.26	20.17	26.36	28.84	21.59	25.49
OD D7		18.64	21.45	20.5	13.65			16.58	12.04	26.19	15.42	26.3	23.75	31.2			13.37	14.77	22.14	27.47	20.48	16.99
OS D7		17.64	20.51	22.59	12.69			14.67	12.9	40.77	12.24	24.44	20.29	29.6			12.04	16.38	21.71	35.72	28.47	18.24

## Sheet: awave Time
	Sham								Injured
OD Baseline	19.5	16		18.5	12	21	10	15.5	16.5	15	12.5	19	17	15.5	11	12.5	14.5	16.5	19	10	16	14	21		12	17.5	15.5	22	23	21	18.5	10	13.5	16	14	17	11.5	17	11	17.5
OS Baseline	16.5	18.5		17.5	15.5	19.09	14	12.5	16.5	16.5	19	18.5	18	16	18	14.5	15.5	17	18	16.5	16.5	17.5	24		17.5	12	18	22	21.5	20.5	15.5	10	13.5	15.5	15	18.5	13.5	13.5	17.5	16.5
OD D1	16.5	15			21	20	17	11.5	15.5		20	17	11.5	20		12		15.5	17.5	16	16.5	19	16		21.5	15	17.5	16	20.5	22	18	16.5	10		12	15.5	14.5	13.5		18
OS D1	19.5	23			20.5	20.5	12.5	14	13.5		18.5	16.5	17.5	17.5		18.5		17.5	17	17.5	18	19	19.5		19	10	20.5	22	21.5	21.5	19.5	15	16.5		14	14	12	16		14.5
OD D7					17.5	15	14	14.5																		19.5	17.54	21	20	19.5	18	10	14.5		14	14	16.5	14.5	13	14.5
OS D7					17	18	14	10																		20	17.76	19.5	20	20	15.5	17	14		15	16	18.5	15	14.5	17

## Sheet: bwave Big Times
	Sham								Injured
OD Baseline	56	63		51.5	60.5	60.5	51.5	59	58	53	57	49	50	59.5	55.5	64	62	56	51	59	55	52.5	55.5		61.5	64	62.5	60.5	61	51	61.5	57.5	56	48.5	62.5	50.5	51	59.5	49	60.5
OS Baseline	56	62		51	60.5	60	51.5	58.5	58	51	57.5	48.5	50.5	60	56	64	60	56	50	57	55	51.5	55.5		61	63.5	62.5	60.5	60	53	61	58	55.5	49.5	62	51	51	58.5	58.5	60
OD D1	62	56			52.5	62.5	49.5	50	60		62	58.5	51	64.5		58.5		57	51	62.5	62.5	62	57		64	62	65	59	63	53.5	60.5	59.5	62		61.5	60	62	50.5		61
OS D1	61	58			53	63	61	49.5	61		62	57	50.5	64.5		60		56.5	49.5	62	62	60.5	58		59.5	62	55	60	57	54.5	60	58	61		53.5	51.5	60.5	58.5		61
OD D7					60.5	65	61	48.5																		62	61.5	56.5	51	53.5	59	48.5	48.5		51	51	53	59.5	49.5	62
OS D7					61.5	62.5	60.5	48																		62	49.5	56.5	53.5	54	61.5	49.5	56.5		52	51	50	59.5	50.5	62

[truncated: 6 more sheets: bwave Little times, PhNR1wave Amp Times, PhNR2wave Amp Times, VEPwave Time, TUNEL+ Nerve Avg of each sample, TUNEL+ Retina Avg of each sampl]
